# Supplementary material for: Advancing the Analysis of Fatty Acid Composition in Animal-Based Marine Oils Through the Integration of Raman and IR Spectroscopy with Chemometrics
Source: Foods. 2026 Jan 5;15(1):183. doi: 10.3390/foods15010183 (PMC12785698; doi:10.3390/foods15010183)
Supplement: Supplementary file 1 [file foods-15-00183-s001.zip]

Archive with 1 entries (1 files):
- foods-4028844-supplementary.pdf
